# Supplementary material for: Viral metagenomic analysis of fecal samples reveals an enteric virome signature in irritable bowel syndrome
Source: BMC Microbiol. 2020 May 19;20:123. doi: 10.1186/s12866-020-01817-4 (PMC7236503; doi:10.1186/s12866-020-01817-4)
Supplement: Supplementary file 1 — Additional file 1: Table S1. The demographic characteristics and medical history of the volunteers. Table S2. Detailed information about the developed sequences. Table S3. The result of correlation between different viral orders tested for each IBS subtypes and HC separately. Table S4. The viral species assigned to the sequences obtained from healthy control (HC) and different subtypes of IBS patients. Present = 1 and Absent = 0. Table S5. Variation in abundance of viral taxa derived from healthy individuals and patients with IBS. The significant variation in abundance of viral taxa in association with IBS determined using DESeq2 analysis P < 0.05. [file 12866_2020_1817_MOESM1_ESM.xlsx]

## Sheet: Table S1
Table S1. The demographic characteristics and medical history of the volunteers.
Individual ID	Clinical groups based on the Rome IV and the defecation type	Marrital status	location/Provience of Birth	location/Provience of living	Duration of symptomes 6M	Abdominal pain	Bloating	related to defecation	change in frequency of stool	change in form of stool	#Type no.	*Physical examination outcome	**Malabsorption test (diagnosing Celiac disease, lactose intolerance)	***Physical Health problem other than gastrointestinal disease	History of medicine used by patients	Any food type that migth increase the severity of the symptoms	Dietry restriction	Prebiotic or Probiotic	Immunosuppressive	Asprin	Hospitilised during last 3month	Antybiotic during last 3month
Meta03	IBS-C	M	Fars	Fars	Yes	Yes	Yes	Yes	No	Yes	1 and 2	IBS	0	0	Omeprazol	0	0	0	0	0	0	0
Meta05	IBS-C	M	Fars	Fars	Yes	Yes	Yes	Yes	No	Yes	1	IBS	0	0	0	0	0	0	0	0	0	0
Meta09	IBS-C	M	khozestan	Fars	Yes	Yes	Yes	Yes	No	Yes	2	IBS	0	0	0	0	0	0	0	0	0	0
Meta10	IBS-C	M	Fars	Fars	Yes	Yes	Yes	Yes	Yes	No	2 and 3	IBS	0	0	Pantoprazole/Omeprazol	0	0	0	0	0	0	0
Meta12	IBS-C	S	Fars	Fars	Yes	Yes	Yes	Yes	Yes	No	2	IBS	0	0	0	0	0	0	0	0	0	0
Meta19	IBS-C	M	Fars	Fars	Yes	Yes	All the time	Yes	No	Yes	1 and 2	IBS	0	0	0	0	0	0	0	0	0	0
Meta41	IBS-C	M	Fars	Fars	Yes	Yes	No	Yes	No	Yes	2	IBS	0	0	Omeprazol	0	0	0	0	0	0	0
Meta42	IBS-C	M	Fars	Fars	Yes	Yes	All the time	Yes	No	Yes	1 to 3	IBS	0	0	0	0	0	0	0	0	0	0
Meta39	IBS-D	M	Fars	Fars	Yes	Yes	Yes	Yes	No	Yes	5 and 6	IBS	0	0	Pantoprazole	Drinking dogh (ingridient including yaghort+water+salt) cause more abdominal pain	0	0	0	0	0	0
Meta01	IBS-D	M	Fars	Fars	Yes	Yes	Yes	Yes	No	Yes	7	IBS	0	0	0	0	0	0	0	0	0	0
Meta04	IBS-D	M	Fars	Fars	Yes	Yes	No	Yes	No	Yes	7	IBS	0	0	0	0	0	0	0	0	0	0
Meta08	IBS-D	M	Fars	Fars	Yes	Yes	Yes	Yes	No	Yes	6	IBS	0	0	0	0	0	0	0	0	0	0
Meta15	IBC-D	M	Fars	Fars	Yes	Yes	Yes	Yes	Yes	Yes	7	IBS	0	Hypothyroidism	Pantoprazole/ losartan	0	0	0	0	0	0	0
Meta17	IBC-D	M	Fars	Fars	Yes	Yes	Yes	Yes	No	Yes	7	IBS	0	0	Ranitidine	0	0	0	0	0	0	0
Meta18	IBS-D	S	Fars	Fars	Yes	Yes	Yes	Yes	No	Yes	4 to 7	IBS	0	_	0	0	0	0	0	0	0	0
Meta06	IBS-M	M	Fars	Fars	Yes	Yes	Yes	Yes	No	No	1 to 7	IBS	0	0	0	Drinking Milk somtimes cause more abdominal pain	0	0	0	0	0	0
Meta14	IBS-M	M	Fars	Fars	Yes	Yes	No	Yes	Yes	No	2 to 7	IBS	0	0	0		0	0	0	0	0	0
Meta45	IBS-M	M	Fars	Fars	Yes	Yes	All the time	Yes	Yes	No	3 to 7	IBS	0	0	0	0	0	0	0	0	0	0
Meta07	IBS-M	S	Fars	Fars	Yes	Yes	Yes	Yes	No	Yes	4 to 7	IBS	0	0	0	0	0	0	0	0	0	0
Meta11	IBS-M	M	Fars	Fars	Yes	Yes	Yes	Yes	No	Yes	5 to 7	IBS	0	0	0	0	0	0	0	0	0	0
Meta13	IBS-M	M	Fars	Fars	Yes	Yes	Yes	Yes	No	Yes	6 to 7	IBS	0	Hypothyroidism	losartan	0	0	0	0	0	0	0
Meta16	IBS-M	M	Fars	Fars	Yes	Yes	Yes	Yes	Yes	Yes	7 to 7	IBS	0	0	0	0	0	0	0	0	0	0
Meta20	IBS-M	M	Fars	Fars	Yes	Yes	All the time	Yes	No	Yes	8 to 7	IBS	0	0	0	0	0	0	0	0	0	75 days befor enrolment
Meta21	IBS-M	S	Fars	Fars	Yes	Yes	Yes	Yes	No	Yes	9 to 7	IBS	0	0	0	0	0	0	0	0	0	0
Meta44	IBS-M	M	Fars	Fars	Yes	Yes	Yes	Yes	No	Yes	10 to 7	IBS	0	0	0	0	0	0	0	0	0	0
Meta22	HC	S	Fars	Fars	NA	NA	No	NA	NA	NA	NA	Healthy	NA	0	NA	0	0	0	0	0	0	0
Meta23	HC	M	Fars	Fars	NA	NA	No	NA	NA	NA	NA	Healthy	NA	0	NA	0	0	0	0	0	0	0
Meta24	HC	M	Mazandaran	Fars	NA	NA	No	NA	NA	NA	NA	Healthy	NA	0	NA	0	0	0	0	0	0	0
Meta25	HC	S	Fars	Fars	NA	NA	No	NA	NA	NA	NA	Healthy	NA	0	NA	0	0	0	0	0	0	0
Meta26	HC	S	Fars	Fars	NA	NA	No	NA	NA	NA	NA	Healthy	NA	0	NA	0	0	0	0	0	0	0
Meta27	HC	S	Tehran	Fars	NA	NA	No	NA	NA	NA	NA	Healthy	NA	0	NA	0	0	0	0	0	0	0
Meta28	HC	M	Kohkiyole & boyerahmad	Fars	NA	NA	yes	NA	NA	NA	NA	Healthy	NA	0	NA	0	0	0	0	0	0	0
Meta29	HC	S	Fars	Fars	NA	NA	No	NA	NA	NA	NA	Healthy	NA	0	NA	0	0	0	0	0	0	0
Meta30	HC	S	Ilam	Fars	NA	NA	No	NA	NA	NA	NA	Healthy	NA	0	NA	0	0	0	0	0	0	0
Meta31	HC	S	Fars	Fars	NA	NA	No	NA	NA	NA	NA	Healthy	NA	0	NA	0	0	0	0	0	0	0
Meta32	HC	S	Fars	Fars	NA	NA	Yes	NA	NA	NA	NA	Healthy	NA	0	NA	0	0	0	0	0	0	0
Meta33	HC	S	Fars	Fars	NA	NA	No	NA	NA	NA	NA	Healthy	NA	0	NA	0	0	0	0	0	0	0
Meta34	HC	S	Fars	Fars	NA	NA	No	NA	NA	NA	NA	Healthy	NA	0	NA	0	0	0	0	0	0	0
Meta35	HC	S	Fars	Fars	NA	NA	No	NA	NA	NA	NA	Healthy	NA	0	NA	0	0	0	0	0	0	0
Meta36	HC	S	Fars	Fars	NA	NA	No	NA	NA	NA	NA	Healthy	NA	0	NA	0	0	0	0	0	0	0
Meta37	HC	M	Fars	Fars	NA	NA	No	NA	NA	NA	NA	Healthy	NA	0	NA	0	0	0	0	0	0	0
Meta38	HC	M	Fars	Fars	NA	NA	No	NA	NA	NA	NA	Healthy	NA	0	NA	0	0	0	0	0	0	0
HC= Healthy control
Marrital status; S= single, M=maried, DW= divorced or widow
Duration 6M=had the same symptoms at least for the last 6 month
NA= not applicable
# Type number of stool based on Bristool stool chart
* Medical records and Physical examination outcomes were used to exclude participants with any gasterointestinal diseases other than IBS
**During physical examination (based on the gastrointestinal expert referees) patients tested for anti tTg Ab IgA, hydrogen breath test and blood test for celiac disease , lactose intolerance , etc.
*** Health problems other than gastrointestinal diseases based on medical examination reports
ND= Not been diagnosed

## Sheet: Table S2
Table S2. Detailed information about the developed sequences.
Individual ID	Clinical groups	Raw sequences count	Trimed sequences Count	Mean Sequence Length	97% OUT	Assembled sequences count	Viruses matched	Uniqualy match viruses	reads mapped to crAssphage	Assembeld sequences mapped to crAssphage
Meta03	IBS-C	1809744	1789274	149±6	3438	19428	1025	980	0	0
Meta05	IBS-C	18174580	18132317	150± 1	20971	127432	2831	2368	0	0
Meta09	IBS-C	2655874	2641147	150±3	4549	24239	1192	985	0	0
Meta10	IBS-C	4410042	4393605	150±2	2144	45265	454	368	0	0
Meta12	IBS-C	14971152	14844158	150±3	53909	63577	8568	8420	0	0
Meta19	IBS-C	15185092	15154441	150± 1	39956	39299	7638	6702	0	9
Meta41	IBS-C	13961996	13940367	150±1	13134	88189	3227	2850	0	0
Meta42	IBS-C	9179418	9161744	150±1	8416	74971	1999	1829	0	0
Meta06	IBS-M	7367210	7317559	150± 2	16613	33263	3202	2470	0	0
Meta14	IBS-M	12987944	12939696	150±1	9188	92437	1916	1667	0	0
Meta45	IBS-M	11107298	11069616	150±2	37803	42354	4507	3983	0	0
Meta 07	IBS-M	13159908	13084522	150± 3	67534	51617	11045	10285	0	0
Meta11	IBS-M	19172054	18990067	150± 4	130752	60094	17869	17343	0	0
Meta13	IBS-M	13264648	13236532	150±1	10078	95678	1999	1540	4857	93
meta16	IBS-M	16190164	16137941	150±1	33227	71911	4668	4535	0	0
Meta20	IBS-M	351264	348957	150±3	182	19800	25	20	0	0
Meta21	IBS-M	8810300	8796265	150±1	20919	35456	4448	3393	0	0
Meta44	IBS-M	5381022	5368587	150± 2	4680	47161	926	821	0	0
Meta39	IBS-D	10598648	10574186	150±1	33406	36028	5514	5014	0	0
Meta01	IBS-D	15922096	15889778	150±1	20236	87443	4092	3151	0	0
Meta04	IBS-D	14152594	13980022	150±5	57022	72833	9750	9210	20078	36
Meta08	IBS-D	2431652	2420359	150±2	1390	21796	38	28	0	0
Meta15	IBS-D	13034466	13000810	150±1	11001	62699	2005	1949	0	13
Meta17	IBS-D	4263922	4253763	150±2	2400	28671	428	342	0	0
Meta18	IBS-D	19575086	19514236	150±1	50777	62012	8272	7172	0	0
Meta22	HC	10003478	9973261	150± 2	21399	49147	5196	5057	0	0
Meta23	HC	20964186	20893829	150±3	97229	88966	22233	21453	0	0
Meta24	HC	2987804	2978568	150±2	1943	25559	488	373	0	0
Meta25	HC	11893720	11876160	151±1	16681	16885	3354	2604	0	0
Meta26	HC	706134	702068	150±5	565	12100	110	100	0	0
Meta27	HC	16852172	16781208	150±3	88558	81391	19198	18654	0	0
Meta28	HC	13994024	13959196	150±2	45050	60194	11540	11100	4923	117
Meta29	HC	8368854	8331411	150±2	8544	66366	2128	1668	0	0
Meta30	HC	13246830	12982244	148±11	150893	42858	28036	27306	0	0
meta31	HC	10594482	10536374	150±1	14689	46953	2588	2478	0	0
Meta32	HC	15034956	14986836	150± 2	68432	59058	14697	14268	0	91
Meta33	HC	8484764	8452886	150± 2	15272	51729	2849	2231	0	0
Meta34	HC	10052084	10039016	151±1	3087	88514	695	509	0	0
Meta35	HC	13427720	13404899	150± 1	8250	71580	1460	1290	0	0
Meta36	HC	5442482	5408609	150±4	36219	33867	7458	7202	0	0
Meta37	HC	2947828	2937728	150±2	2305	37875	362	239	0	0
Meta38	HC	10597946	10321109	146± 14	197597	65673	57166	56341	0	0
HC= Healthy control
IBS= Irritable bowel syndrome
IBS-C= Predominant constipation
IBS-D= Diarrhea-predominant
IBS-M= patients with mixed-bowel symptoms
NA= Not applicable (data is not availble)

## Sheet: Table S3
Table S3. The result of correlation between different viral orders tested for each IBS subtypes and HC separately.
row	column	cor	p				row	column	cor	p
Healthy Control							IBS-D
Caudovirales	Herpesvirales	0.452927	0.0678923				Caudovirales	Herpesvirales	0.293787	0.522493
Caudovirales	Megavirales	-0.98013	*5.97011329261932E-12				Caudovirales	Megavirales	-0.923591	*0.00297371262149682
Herpesvirales	Megavirales	-0.598765	*0.0110974772519288				Herpesvirales	Megavirales	-0.4997	0.253501
Caudovirales	Ligamenvirales	0.0218173	0.933762				Caudovirales	Ligamenvirales	0.760029	*0.0473811805859055
Herpesvirales	Ligamenvirales	-0.455851	0.0659157				Herpesvirales	Ligamenvirales	0.432998	0.331846
Megavirales	Ligamenvirales	0.0215731	0.934502				Megavirales	Ligamenvirales	-0.76647	*0.0444321445929829
Caudovirales	Unassigned	-0.597161	*0.0113722432485293				Caudovirales	Unassigned	-0.369931	0.41406
Herpesvirales	Unassigned	-0.109272	0.676329				Herpesvirales	Unassigned	0.00999185	0.983038
Megavirales	Unassigned	0.485743	*0.0480706504951927				Megavirales	Unassigned	0.0440478	0.925295
Ligamenvirales	Unassigned	0.0230926	0.929899				Ligamenvirales	Unassigned	-0.353116	0.437195
row	column	cor	p				row	column	cor	p
IBS-C							IBS-M
Caudovirales	Herpesvirales	0.305017	0.462575				Caudovirales	Herpesvirales	0.57653	0.0810492
Caudovirales	Megavirales	-0.985519	*0.0000075092717379821				Caudovirales	Megavirales	-0.980143	*6.64101694969332E-07
Herpesvirales	Megavirales	-0.458124	0.253638				Herpesvirales	Megavirales	-0.716371	*0.0197689553379894
Caudovirales	Ligamenvirales	-0.717838	*0.0449467373866779				Caudovirales	Ligamenvirales	-0.441582	0.201383
Herpesvirales	Ligamenvirales	-0.276034	0.508125				Herpesvirales	Ligamenvirales	-0.106003	0.770707
Megavirales	Ligamenvirales	0.729811	*0.039858620077432				Megavirales	Ligamenvirales	0.430852	0.213844
Caudovirales	Unassigned	-0.609818	0.108438				Caudovirales	Unassigned	-0.884889	*0.000667045384720399
Herpesvirales	Unassigned	-0.534791	0.172052				Herpesvirales	Unassigned	-0.47358	0.16679
Megavirales	Unassigned	0.636307	0.0898475				Megavirales	Unassigned	0.827368	*0.00313720218338176
Ligamenvirales	Unassigned	0.118572	0.779753				Ligamenvirales	Unassigned	0.104119	0.774693

## Sheet: Table S4
Table S4. The viral species assigned to the sequences obtained from healthy control (HC) and different subtypes of IBS patients. Present=1 and Absent=0
order	family	Genus	Species	HC	IBSC	IBSD	IBSM
Caudovirales	Un	Un	Un	1	1	1	1
Caudovirales	Myoviridae	Un	Un	1	1	1	1
Caudovirales	Myoviridae	Un_Myoviridae	Cronobacter_phage_vBCsaMGAP32	1	1	1	1
Caudovirales	Myoviridae	Un_Myoviridae	Bacillus_phage_AR9	1	1	0	1
Caudovirales	Myoviridae	Un_Myoviridae	Rhodothermus_phage_RM378	1	1	1	0
Caudovirales	Myoviridae	Nit1virus	Bacillus_phage_Grass	1	1	0	0
Caudovirales	Myoviridae	Sep1virus	Staphylococcus_virus_IPLAC1C	1	1	0	0
Caudovirales	Myoviridae	Punavirus	Salmonella_phage_SJ46	1	1	1	1
Caudovirales	Myoviridae	Tequatrovirus	Un	1	1	1	1
Caudovirales	Myoviridae	Tequatrovirus	Shigella_phage-SHFML11	1	1	1	1
Caudovirales	Myoviridae	Kayvirus	Un	1	1	0	1
Caudovirales	Myoviridae	Suspvirus	Un	1	0	0	0
Caudovirales	Myoviridae	Bc431virus	Bacillus_phage_Bcp1	1	0	1	0
Caudovirales	Podoviridae	Un	Un	1	1	1	1
Caudovirales	Podoviridae	crAss-like viruses	Cellulophaga_phage_phi14_2	1	1	1	0
Caudovirales	Podoviridae	lederbergvirus	Salmonella_phage_SEN22	1	0	0	0
Caudovirales	Podoviridae	N4likevirus	Un	1	1	0	0
Caudovirales	Siphoviridae	Un	Un	1	1	1	1
Caudovirales	Siphoviridae	Un_Siphoviridae	Pseudomonas_phage_MD8	0	1	0	0
Caudovirales	Siphoviridae	Un_Siphoviridae	Streptococcus_phage_phiNJ2	0	0	1	0
Caudovirales	Siphoviridae	Un_Siphoviridae	Clostridium_phage_phiCD211	1	1	0	1
Caudovirales	Siphoviridae	Un_Siphoviridae	Geobacillus_virus_E3	1	1	1	1
Caudovirales	Siphoviridae	Un_Siphoviridae	Clostridium_phage_phiCT453B	1	0	0	0
Caudovirales	Siphoviridae	Un_Siphoviridae	Enterococcus_phage_SANTOR1	1	0	0	0
Caudovirales	Siphoviridae	Un_Siphoviridae	Lactobacillus_phage_Ldl1	1	0	0	0
Caudovirales	Siphoviridae	Un_Siphoviridae	Streptococcus_phage_P9	1	0	0	0
Caudovirales	Siphoviridae	Cetovirus	Vibrio_phage_pVp1	1	0	0	0
Caudovirales	Siphoviridae	T5virus	Escherichia_phage_phi191sensulato	1	1	0	0
Caudovirales	Siphoviridae	L5virus	Un	1	0	0	0
Caudovirales	Siphoviridae	Fromanvirus	Mycobacterium_virus_Pukovnik	1	0	0	0
Caudovirales	Siphoviridae	Lambdavirus	Un	1	1	1	0
Caudovirales	Siphoviridae	Hendrixvirus	Enterobacteria_phage_mEpX2	1	0	0	0
Caudovirales	Siphoviridae	Un_Siphoviridae	Staphylococcus_phage_2638A	1	0	0	0
Caudovirales	Siphoviridae	Coopervirus	Un	1	1	1	1
Herpesvirales	Un	Un	Un	1	1	1	1
Herpesvirales	Herpesviridae	Un	Un	1	1	1	1
Herpesvirales	Herpesviridae	Muromegalovirus	Un	1	1	1	1
Herpesvirales	Herpesviridae	Simplexvirus	Un	1	1	1	1
Herpesvirales	Herpesviridae	Simplexvirus	Ateline_alphaherpesvirus1	1	1	0	0
Herpesvirales	Herpesviridae	Simplexvirus	Papiine_alphaherpesvirus2	1	1	0	1
Herpesvirales	Herpesviridae	Varicellovirus	Un	1	1	1	1
Herpesvirales	Herpesviridae	Varicellovirus	Suid_alphaherpesvirus_1	1	1	1	1
Herpesvirales	Herpesviridae	Varicellovirus	Bovine_alphaherpesvirus_1	1	1	0	0
Herpesvirales	Alloherpesviridae	Un	Un	1	1	1	0
Megavirales	Poxviridae	Un	Un	1	1	1	1
Megavirales	Poxviridae	Un_Chordopoxvirinae	BeAn58058_virus	1	1	1	1
Megavirales	Poxviridae	Centapoxvirus	Un	1	1	1	1
Megavirales	Poxviridae	Cervidpoxvirus	Muledeerpoxvirus	1	1	0	1
Megavirales	Poxviridae	Yatapoxvirus	Un	1	1	0	1
Megavirales	Poxviridae	Orthopoxvirus	Un	1	1	0	1
Megavirales	Poxviridae	Avipoxvirus	Un	1	1	1	1
Megavirales	Poxviridae	Avipoxvirus	Pigeonpox_virus	1	1	0	0
Megavirales	Poxviridae	Capripoxvirus	Un	1	1	1	1
Megavirales	Poxviridae	Parapoxvirus	Un	1	1	0	0
Megavirales	Poxviridae	Parapoxvirus	Squirrelpox_virus	0	1	1	0
Megavirales	Poxviridae	Un_Entomopoxvirinae	Melanoplus_sanguinipes_entomopoxvirus	1	1	1	1
Megavirales	Poxviridae	Alphaentomopoxvirus	Un	1	1	1	1
Megavirales	Poxviridae	Alphaentomopoxvirus	Anomala_cuprea_entomopoxvirus	1	1	1	1
Megavirales	Poxviridae	Betaentomopoxvirus	Un	1	1	1	1
Megavirales	Poxviridae	Betaentomopoxvirus	Amsacta_moorei_entomopoxvirus	1	1	1	1
Megavirales	Poxviridae	Betaentomopoxvirus	Mythimna_separata_entomopoxvirus	1	1	1	1
Megavirales	Poxviridae	Betaentomopoxvirus	Choristoneura_biennis_entomopoxvirus	1	1	0	1
Megavirales	Poxviridae	Betaentomopoxvirus	Choristoneura_rosaceana_entomopoxvirusL	1	1	1	1
Megavirales	Pandoraviridae	Pandoravirus	Un	1	1	1	1
Megavirales	Pandoraviridae	Pandoravirus	Pandoravirus_salinus	1	1	1	1
Megavirales	Pandoraviridae	Pandoravirus	Pandoravirus-dulcis	1	1	1	1
Megavirales	Pandoraviridae	Pandoravirus	Pandoravirus_inopinatum	1	1	1	1
Megavirales	Mimiviridae	Un	Un	1	1	1	1
Megavirales	Mimiviridae	Mimivirus	Un	1	1	1	1
Megavirales	Mimiviridae	Mimivirus	Mimivirusterra2	1	1	1	1
Megavirales	Mimiviridae	Mimivirus	Acanthamoeba_polyphaga_mimivirus	1	1	1	1
Megavirales	Mimiviridae	Mimivirus	Acanthamoeba_polyphaga_moumouvirus	1	1	1	0
Megavirales	Mimiviridae	Un_Mimivirus	Megavirus_chiliensis	1	1	1	1
Megavirales	Mimiviridae	Cafeteriavirus	Un	1	1	1	1
Megavirales	Mimiviridae	Cafeteriavirus	Cafeteria_roenbergensis_virus_BVPW1	1	1	1	1
Megavirales	Phycodnaviridae	Un	Un	1	1	1	1
Megavirales	Phycodnaviridae	Un_Phycodnaviridae	Chrysochromulina_ericina_virus	1	1	1	1
Megavirales	Phycodnaviridae	Un_Phycodnaviridae	Aureococcus_anophagefferens_virus	1	1	0	1
Megavirales	Phycodnaviridae	Chlorovirus	Un	1	1	1	1
Megavirales	Phycodnaviridae	Prymnesiovirus	Un	1	1	1	1
Megavirales	Phycodnaviridae	Prymnesiovirus	Phaeocystis_globosa_virus	1	1	1	1
Megavirales	Iridoviridae	Un	Un	1	1	1	1
Megavirales	Iridoviridae	Iridovirus	Un	1	1	1	1
Megavirales	Iridoviridae	Iridovirus	Armadillidium_vulgare_iridescent_virus	1	0	0	0
Megavirales	Iridoviridae	Lymphocystivirus	Un	1	1	0	0
Megavirales	Marseilleviridae	Un	Un	1	1	1	1
Megavirales	Marseilleviridae	Marseillevirus	Tokyovirus_A1	1	1	1	1
Ligamenvirales	Un	Un	Un	1	1	1	1
Ligamenvirales	Rudiviridae	Un	Un	1	1	1	1
Ligamenvirales	Rudiviridae	Rudivirus	Un	1	1	0	1
Ligamenvirales	Rudiviridae	Un_Rudivirus	Sulfolobus_islandicus_rod shaped_virus 10	1	0	0	0
Unassigned	Adenoviridae	Un	Un	1	1	1	1
Unassigned	Adenoviridae	Mastadenovirus	Un	1	1	0	0
Unassigned	Hytrosaviridae	Glossinavirus	Glossina_hytrovirus	1	0	0	1
Unassigned	Nudiviridae	Un	Un	1	1	1	1
Unassigned	Nudiviridae	Un_Nudiviridae	Tipula_oleracea_nudivirus	1	1	0	1
Unassigned	Polydnaviridae	Un	Un	1	1	0	0
Unassigned	Nimaviridae	Whispovirus	White_spot_syndrome_virus	1	0	1	0
Unassigned	Baculoviridae	Un	Un	1	1	1	1
Unassigned	Baculoviridae	Alphabaculovirus	Un	1	1	1	1
Unassigned	Baculoviridae	Betabaculovirus	Un	1	1	1	1
Unassigned	Baculoviridae	Betabaculovirus	Choristoneura_occidentalis_granulovirus	1	1	1	1
Un= Unclassified
HC= Healthy control
IBS= Irritable bowel syndrome
IBS-C= Predominant constipation
IBS-D= Diarrhea-predominant
IBS-M= patients with mixed-bowel symptoms

## Sheet: Table S5
Table S5. Variation in abundance of viral taxa derived from healthy individuals and patients with IBS.
The significant variation in abundance of viral taxa in association with IBS determined using DESeq2 analysis P<0.05.
order	family	Genus	Species	baseMean	log2FoldChange	lfcSE	padj
Megavirales	Pandoraviridae	Pandoravirus	Pandoravirus_salinus	8.79911	6.20362	2.14459	0.0194808
Megavirales	Poxviridae	Centapoxvirus	Centapoxvirus_Unclassified	12.0334	-24.4574	2.1781	1.50158e-27
Megavirales	Poxviridae	Orthopoxvirus	Orthopoxvirus_Unclassified	9.6508	-7.06943	1.94027	0.00236408
Megavirales	Poxviridae	Betaentomopoxvirus	Choristoneura_biennis_entomopoxvirus	8.88089	-6.9504	1.95098	0.00267615
Megavirales	Poxviridae	Capripoxvirus	Capripoxvirus_Unclassified	5.33941	-6.21666	2.47971	0.0477662
Megavirales	Phycodnaviridae	Prymnesiovirus	Prymnesiovirus_Unclassified	15.6802	-7.76991	1.71258	7.27615e-05
Megavirales	Phycodnaviridae	Chlorovirus	Chlorovirus_Unclassified	10.607	-7.20658	1.54359	5.29582e-05
Megavirales	Phycodnaviridae	Un_Phycodnaviridae	Aureococcus_anophagefferens_virus	10.3245	-7.16787	1.53715	5.29582e-05
Megavirales	Phycodnaviridae	Prymnesiovirus	Phaeocystis_globosa_virus	7.7895	-6.75993	1.85975	0.00236408
Megavirales	Pandoraviridae	Pandoravirus	Pandoravirus_inopinatum	7.05146	-6.61816	2.3489	0.0224351
Unassigned	Adenoviridae	Un_Adenoviridae	Adenoviridae_Unclassified	8.23753	-6.8423	2.1278	0.00829634
Ligamenvirales	Un_Ligamenvirales	Un_Ligamenvirales	Ligamenvirales_Unclassified	6.33427	-6.46177	2.22291	0.0194808
Ligamenvirales	Rudiviridae	Un_Rudiviridae	Rudiviridae_Unclassified	5.67949	-6.30465	2.44813	0.0425667
